# Supplementary material for: Agonist-Induced Ca2+ Signaling in HEK-293-Derived Cells Expressing a Single IP3 Receptor Isoform
Source: Cells. 2024 Mar 22;13(7):562. doi: 10.3390/cells13070562 (PMC11011116; doi:10.3390/cells13070562)
Supplement: Supplementary file 1 [file cells-13-00562-s001.zip]

Archive with 1 entries (1 files):
- cells-2626657-supplementary.pdf
